# Supplementary material for: Bayesian multilevel model of micro RNA levels in ovarian-cancer and healthy subjects
Source: PLoS One. 2019 Aug 29;14(8):e0221764. doi: 10.1371/journal.pone.0221764 (PMC6715278; doi:10.1371/journal.pone.0221764)
Supplement: S1 Data — (CSV) [file pone.0221764.s001.csv]

ID	MIRNAID	DIS	CANCER	BW, kg	AGE, year	REPETITION	CTMISSING
1	1	NaN	1	73	64	1	1
1	2	35.43874757	1	73	64	1	0
1	3	35.85811289	1	73	64	1	0
1	4	30.05368304	1	73	64	1	0
1	5	32.48828103	1	73	64	1	0
1	6	32.76044793	1	73	64	1	0
1	7	NaN	1	73	64	1	1
1	8	30.79137607	1	73	64	1	0
1	9	30.01888318	1	73	64	1	0
1	10	31.07320496	1	73	64	1	0
1	11	30.67297328	1	73	64	1	0
1	12	31.64593587	1	73	64	1	0
1	13	32.38330465	1	73	64	1	0
1	14	NaN	1	73	64	1	1
1	15	28.96989814	1	73	64	1	0
1	16	31.12507761	1	73	64	1	0
1	17	24.55148054	1	73	64	1	0
1	18	NaN	1	73	64	1	1
1	19	34.31670821	1	73	64	1	0
1	20	29.99197876	1	73	64	1	0
1	21	34.8908464	1	73	64	1	0
1	22	29.57627287	1	73	64	1	0
1	23	31.75378098	1	73	64	1	0
1	24	35.07962864	1	73	64	1	0
1	25	31.60452662	1	73	64	1	0
1	26	NaN	1	73	64	1	1
1	27	33.06514903	1	73	64	1	0
1	28	31.20963923	1	73	64	1	0
1	29	34.81595194	1	73	64	1	0
1	30	35.73729135	1	73	64	1	0
1	31	32.13037394	1	73	64	1	0
1	32	NaN	1	73	64	1	1
1	33	29.08970685	1	73	64	1	0
1	34	33.8670854	1	73	64	1	0
1	35	33.89280163	1	73	64	1	0
1	36	36.86116984	1	73	64	1	0
1	37	NaN	1	73	64	1	1
1	38	NaN	1	73	64	1	1
1	39	34.76436693	1	73	64	1	0
1	40	NaN	1	73	64	1	1
1	41	NaN	1	73	64	1	1
1	42	39.22951655	1	73	64	1	0
1	43	NaN	1	73	64	1	1
1	44	35.13751216	1	73	64	1	0
1	45	NaN	1	73	64	1	1
1	46	NaN	1	73	64	1	1
1	47	34.92929314	1	73	64	1	0
1	48	37.04389053	1	73	64	1	0
1	49	34.75588765	1	73	64	1	0
1	50	16.81152564	1	73	64	1	0
2	1	NaN	0	NaN	48	1	1
2	2	36.90273972	0	NaN	48	1	0
2	3	NaN	0	NaN	48	1	1
2	4	31.29274911	0	NaN	48	1	0
2	5	35.51444323	0	NaN	48	1	0
2	6	32.46038008	0	NaN	48	1	0
2	7	NaN	0	NaN	48	1	1
2	8	33.09795056	0	NaN	48	1	0
2	9	31.69698734	0	NaN	48	1	0
2	10	38.4338359	0	NaN	48	1	0
2	11	33.78483845	0	NaN	48	1	0
2	12	29.71373426	0	NaN	48	1	0
2	13	36.6178295	0	NaN	48	1	0
2	14	NaN	0	NaN	48	1	1
2	15	30.52998359	0	NaN	48	1	0
2	16	32.31938439	0	NaN	48	1	0
2	17	25.71981771	0	NaN	48	1	0
2	18	36.47210582	0	NaN	48	1	0
2	19	36.28008779	0	NaN	48	1	0
2	20	30.53158675	0	NaN	48	1	0
2	21	37.31732476	0	NaN	48	1	0
2	22	30.48830623	0	NaN	48	1	0
2	23	31.35448256	0	NaN	48	1	0
2	24	38.54354238	0	NaN	48	1	0
2	25	29.54238966	0	NaN	48	1	0
2	26	39.44538417	0	NaN	48	1	0
2	27	36.5438295	0	NaN	48	1	0
2	28	31.27815442	0	NaN	48	1	0
2	29	NaN	0	NaN	48	1	1
2	30	37.10125219	0	NaN	48	1	0
2	31	32.98882332	0	NaN	48	1	0
2	32	NaN	0	NaN	48	1	1
2	33	29.69949347	0	NaN	48	1	0
2	34	34.68795055	0	NaN	48	1	0
2	35	NaN	0	NaN	48	1	1
2	36	36.72696115	0	NaN	48	1	0
2	37	NaN	0	NaN	48	1	1
2	38	NaN	0	NaN	48	1	1
2	39	36.21950764	0	NaN	48	1	0
2	40	36.71454372	0	NaN	48	1	0
2	41	NaN	0	NaN	48	1	1
2	42	NaN	0	NaN	48	1	1
2	43	35.89772331	0	NaN	48	1	0
2	44	36.13038984	0	NaN	48	1	0
2	45	NaN	0	NaN	48	1	1
2	46	NaN	0	NaN	48	1	1
2	47	34.82559644	0	NaN	48	1	0
2	48	39.18648708	0	NaN	48	1	0
2	49	34.55323732	0	NaN	48	1	0
2	50	16.85903489	0	NaN	48	1	0
3	1	NaN	1	59	77	1	1
3	2	NaN	1	59	77	1	1
3	3	NaN	1	59	77	1	1
3	4	35.87735889	1	59	77	1	0
3	5	36.52044131	1	59	77	1	0
3	6	36.8139708	1	59	77	1	0
3	7	NaN	1	59	77	1	1
3	8	NaN	1	59	77	1	1
3	9	34.76298668	1	59	77	1	0
3	10	NaN	1	59	77	1	1
3	11	33.39248166	1	59	77	1	0
3	12	34.17614427	1	59	77	1	0
3	13	39.54126919	1	59	77	1	0
3	14	NaN	1	59	77	1	1
3	15	33.62884688	1	59	77	1	0
3	16	35.04455979	1	59	77	1	0
3	17	29.08220791	1	59	77	1	0
3	18	NaN	1	59	77	1	1
3	19	NaN	1	59	77	1	1
3	20	32.88923411	1	59	77	1	0
3	21	NaN	1	59	77	1	1
3	22	33.33461691	1	59	77	1	0
3	23	36.28642215	1	59	77	1	0
3	24	NaN	1	59	77	1	1
3	25	33.0642445	1	59	77	1	0
3	26	NaN	1	59	77	1	1
3	27	NaN	1	59	77	1	1
3	28	34.62835959	1	59	77	1	0
3	29	NaN	1	59	77	1	1
3	30	NaN	1	59	77	1	1
3	31	NaN	1	59	77	1	1
3	32	NaN	1	59	77	1	1
3	33	32.4508563	1	59	77	1	0
3	34	36.43895547	1	59	77	1	0
3	35	NaN	1	59	77	1	1
3	36	NaN	1	59	77	1	1
3	37	NaN	1	59	77	1	1
3	38	NaN	1	59	77	1	1
3	39	NaN	1	59	77	1	1
3	40	NaN	1	59	77	1	1
3	41	NaN	1	59	77	1	1
3	42	35.06692451	1	59	77	1	0
3	43	NaN	1	59	77	1	1
3	44	37.0851985	1	59	77	1	0
3	45	NaN	1	59	77	1	1
3	46	NaN	1	59	77	1	1
3	47	NaN	1	59	77	1	1
3	48	NaN	1	59	77	1	1
3	49	NaN	1	59	77	1	1
3	50	16.88990685	1	59	77	1	0
4	1	NaN	0	84	76	1	1
4	2	NaN	0	84	76	1	1
4	3	NaN	0	84	76	1	1
4	4	32.76196053	0	84	76	1	0
4	5	NaN	0	84	76	1	1
4	6	35.8683589	0	84	76	1	0
4	7	NaN	0	84	76	1	1
4	8	33.52503229	0	84	76	1	0
4	9	34.56497516	0	84	76	1	0
4	10	31.04140487	0	84	76	1	0
4	11	31.97097485	0	84	76	1	0
4	12	35.06953089	0	84	76	1	0
4	13	37.90813558	0	84	76	1	0
4	14	NaN	0	84	76	1	1
4	15	31.18559024	0	84	76	1	0
4	16	34.31252327	0	84	76	1	0
4	17	25.27895567	0	84	76	1	0
4	18	38.51415623	0	84	76	1	0
4	19	NaN	0	84	76	1	1
4	20	32.22449799	0	84	76	1	0
4	21	35.62509666	0	84	76	1	0
4	22	32.72045647	0	84	76	1	0
4	23	35.89965521	0	84	76	1	0
4	24	NaN	0	84	76	1	1
4	25	34.04017149	0	84	76	1	0
4	26	NaN	0	84	76	1	1
4	27	NaN	0	84	76	1	1
4	28	33.73401024	0	84	76	1	0
4	29	36.15562294	0	84	76	1	0
4	30	NaN	0	84	76	1	1
4	31	35.53031612	0	84	76	1	0
4	32	NaN	0	84	76	1	1
4	33	31.44744543	0	84	76	1	0
4	34	35.50128626	0	84	76	1	0
4	35	37.00867953	0	84	76	1	0
4	36	NaN	0	84	76	1	1
4	37	NaN	0	84	76	1	1
4	38	NaN	0	84	76	1	1
4	39	NaN	0	84	76	1	1
4	40	NaN	0	84	76	1	1
4	41	NaN	0	84	76	1	1
4	42	NaN	0	84	76	1	1
4	43	34.75426972	0	84	76	1	0
4	44	36.82057657	0	84	76	1	0
4	45	NaN	0	84	76	1	1
4	46	NaN	0	84	76	1	1
4	47	35.48128827	0	84	76	1	0
4	48	NaN	0	84	76	1	1
4	49	NaN	0	84	76	1	1
4	50	16.92841346	0	84	76	1	0
5	1	NaN	0	NaN	48	1	1
5	2	NaN	0	NaN	48	1	1
5	3	NaN	0	NaN	48	1	1
5	4	33.39568246	0	NaN	48	1	0
5	5	NaN	0	NaN	48	1	1
5	6	33.91132206	0	NaN	48	1	0
5	7	NaN	0	NaN	48	1	1
5	8	34.68185838	0	NaN	48	1	0
5	9	34.8733955	0	NaN	48	1	0
5	10	NaN	0	NaN	48	1	1
5	11	36.71278294	0	NaN	48	1	0
5	12	31.74226701	0	NaN	48	1	0
5	13	38.16123287	0	NaN	48	1	0
5	14	35.76603511	0	NaN	48	1	0
5	15	32.26359455	0	NaN	48	1	0
5	16	34.28504033	0	NaN	48	1	0
5	17	27.05314644	0	NaN	48	1	0
5	18	NaN	0	NaN	48	1	1
5	19	NaN	0	NaN	48	1	1
5	20	32.32494599	0	NaN	48	1	0
5	21	37.68316147	0	NaN	48	1	0
5	22	31.85426975	0	NaN	48	1	0
5	23	32.93932544	0	NaN	48	1	0
5	24	NaN	0	NaN	48	1	1
5	25	32.13522587	0	NaN	48	1	0
5	26	NaN	0	NaN	48	1	1
5	27	NaN	0	NaN	48	1	1
5	28	32.84590291	0	NaN	48	1	0
5	29	35.6798205	0	NaN	48	1	0
5	30	NaN	0	NaN	48	1	1
5	31	34.29964666	0	NaN	48	1	0
5	32	NaN	0	NaN	48	1	1
5	33	31.19412084	0	NaN	48	1	0
5	34	35.07089782	0	NaN	48	1	0
5	35	35.86874508	0	NaN	48	1	0
5	36	NaN	0	NaN	48	1	1
5	37	NaN	0	NaN	48	1	1
5	38	NaN	0	NaN	48	1	1
5	39	37.59721676	0	NaN	48	1	0
5	40	NaN	0	NaN	48	1	1
5	41	NaN	0	NaN	48	1	1
5	42	NaN	0	NaN	48	1	1
5	43	NaN	0	NaN	48	1	1
5	44	NaN	0	NaN	48	1	1
5	45	NaN	0	NaN	48	1	1
5	46	NaN	0	NaN	48	1	1
5	47	35.79305736	0	NaN	48	1	0
5	48	NaN	0	NaN	48	1	1
5	49	NaN	0	NaN	48	1	1
5	50	16.95539472	0	NaN	48	1	0
6	1	NaN	0	65	54	1	1
6	2	NaN	0	65	54	1	1
6	3	37.0389885	0	65	54	1	0
6	4	33.56486499	0	65	54	1	0
6	5	NaN	0	65	54	1	1
6	6	33.22467625	0	65	54	1	0
6	7	NaN	0	65	54	1	1
6	8	35.7173932	0	65	54	1	0
6	9	32.7864897	0	65	54	1	0
6	10	35.27888921	0	65	54	1	0
6	11	34.06718089	0	65	54	1	0
6	12	30.80339844	0	65	54	1	0
6	13	38.50555302	0	65	54	1	0
6	14	35.62652814	0	65	54	1	0
6	15	31.37933655	0	65	54	1	0
6	16	33.97265205	0	65	54	1	0
6	17	26.47242269	0	65	54	1	0
6	18	NaN	0	65	54	1	1
6	19	NaN	0	65	54	1	1
6	20	31.67316521	0	65	54	1	0
6	21	NaN	0	65	54	1	1
6	22	32.51875547	0	65	54	1	0
6	23	31.68117058	0	65	54	1	0
6	24	NaN	0	65	54	1	1
6	25	29.87173946	0	65	54	1	0
6	26	NaN	0	65	54	1	1
6	27	NaN	0	65	54	1	1
6	28	32.10744009	0	65	54	1	0
6	29	35.75954723	0	65	54	1	0
6	30	NaN	0	65	54	1	1
6	31	35.29445025	0	65	54	1	0
6	32	NaN	0	65	54	1	1
6	33	30.31733939	0	65	54	1	0
6	34	34.89439973	0	65	54	1	0
6	35	35.87310345	0	65	54	1	0
6	36	NaN	0	65	54	1	1
6	37	NaN	0	65	54	1	1
6	38	NaN	0	65	54	1	1
6	39	35.93731285	0	65	54	1	0
6	40	36.76930485	0	65	54	1	0
6	41	NaN	0	65	54	1	1
6	42	39.19604026	0	65	54	1	0
6	43	35.90353476	0	65	54	1	0
6	44	37.86990735	0	65	54	1	0
6	45	NaN	0	65	54	1	1
6	46	NaN	0	65	54	1	1
6	47	37.41582792	0	65	54	1	0
6	48	38.36223035	0	65	54	1	0
6	49	34.85072711	0	65	54	1	0
6	50	16.92099729	0	65	54	1	0
7	1	34.8559321	1	62	50	1	0
7	2	36.80982519	1	62	50	1	0
7	3	34.90079219	1	62	50	1	0
7	4	29.40216638	1	62	50	1	0
7	5	34.96182915	1	62	50	1	0
7	6	30.01840522	1	62	50	1	0
7	7	NaN	1	62	50	1	1
7	8	31.9576618	1	62	50	1	0
7	9	30.10020692	1	62	50	1	0
7	10	29.77510139	1	62	50	1	0
7	11	32.31729447	1	62	50	1	0
7	12	28.91391172	1	62	50	1	0
7	13	35.00130318	1	62	50	1	0
7	14	NaN	1	62	50	1	1
7	15	29.19468493	1	62	50	1	0
7	16	30.19047725	1	62	50	1	0
7	17	23.64849755	1	62	50	1	0
7	18	36.21894551	1	62	50	1	0
7	19	35.57552755	1	62	50	1	0
7	20	29.61338678	1	62	50	1	0
7	21	34.32406039	1	62	50	1	0
7	22	29.63080878	1	62	50	1	0
7	23	29.10608691	1	62	50	1	0
7	24	35.78320514	1	62	50	1	0
7	25	28.39420386	1	62	50	1	0
7	26	35.60900478	1	62	50	1	0
7	27	34.52150781	1	62	50	1	0
7	28	29.36258157	1	62	50	1	0
7	29	33.27931978	1	62	50	1	0
7	30	35.47779112	1	62	50	1	0
7	31	30.93263293	1	62	50	1	0
7	32	36.65678517	1	62	50	1	0
7	33	28.81181385	1	62	50	1	0
7	34	32.96812195	1	62	50	1	0
7	35	36.16506435	1	62	50	1	0
7	36	35.10984533	1	62	50	1	0
7	37	NaN	1	62	50	1	1
7	38	37.64867448	1	62	50	1	0
7	39	33.60345912	1	62	50	1	0
7	40	NaN	1	62	50	1	1
7	41	35.20267162	1	62	50	1	0
7	42	NaN	1	62	50	1	1
7	43	NaN	1	62	50	1	1
7	44	NaN	1	62	50	1	1
7	45	NaN	1	62	50	1	1
7	46	35.74620161	1	62	50	1	0
7	47	33.35551309	1	62	50	1	0
7	48	39.59785168	1	62	50	1	0
7	49	33.3106055	1	62	50	1	0
7	50	16.83695694	1	62	50	1	0
8	1	NaN	0	NaN	38	1	1
8	2	35.05864559	0	NaN	38	1	0
8	3	34.71110663	0	NaN	38	1	0
8	4	30.52876474	0	NaN	38	1	0
8	5	32.69887452	0	NaN	38	1	0
8	6	33.4612504	0	NaN	38	1	0
8	7	NaN	0	NaN	38	1	1
8	8	30.81853191	0	NaN	38	1	0
8	9	30.38833256	0	NaN	38	1	0
8	10	31.18660205	0	NaN	38	1	0
8	11	30.28335557	0	NaN	38	1	0
8	12	32.14012258	0	NaN	38	1	0
8	13	34.08535462	0	NaN	38	1	0
8	14	35.64618808	0	NaN	38	1	0
8	15	28.3807575	0	NaN	38	1	0
8	16	31.81992961	0	NaN	38	1	0
8	17	24.05901763	0	NaN	38	1	0
8	18	NaN	0	NaN	38	1	1
8	19	34.7363363	0	NaN	38	1	0
8	20	29.53268482	0	NaN	38	1	0
8	21	34.79491378	0	NaN	38	1	0
8	22	28.66779168	0	NaN	38	1	0
8	23	31.84181773	0	NaN	38	1	0
8	24	35.5297902	0	NaN	38	1	0
8	25	31.62720925	0	NaN	38	1	0
8	26	NaN	0	NaN	38	1	1
8	27	33.30232126	0	NaN	38	1	0
8	28	32.22591437	0	NaN	38	1	0
8	29	35.80487639	0	NaN	38	1	0
8	30	37.19967847	0	NaN	38	1	0
8	31	31.65366228	0	NaN	38	1	0
8	32	36.21798629	0	NaN	38	1	0
8	33	28.60391075	0	NaN	38	1	0
8	34	34.17305037	0	NaN	38	1	0
8	35	33.55308462	0	NaN	38	1	0
8	36	36.52476665	0	NaN	38	1	0
8	37	NaN	0	NaN	38	1	1
8	38	NaN	0	NaN	38	1	1
8	39	36.52089415	0	NaN	38	1	0
8	40	38.06824886	0	NaN	38	1	0
8	41	38.22004107	0	NaN	38	1	0
8	42	36.86955245	0	NaN	38	1	0
8	43	NaN	0	NaN	38	1	1
8	44	34.77169856	0	NaN	38	1	0
8	45	NaN	0	NaN	38	1	1
8	46	36.71492758	0	NaN	38	1	0
8	47	33.36451879	0	NaN	38	1	0
8	48	NaN	0	NaN	38	1	1
8	49	33.84908593	0	NaN	38	1	0
8	50	16.84938655	0	NaN	38	1	0
9	1	NaN	0	78	54	1	1
9	2	NaN	0	78	54	1	1
9	3	36.16464538	0	78	54	1	0
9	4	33.26049972	0	78	54	1	0
9	5	NaN	0	78	54	1	1
9	6	33.52051142	0	78	54	1	0
9	7	NaN	0	78	54	1	1
9	8	35.85633003	0	78	54	1	0
9	9	33.77614227	0	78	54	1	0
9	10	34.91929453	0	78	54	1	0
9	11	36.65821661	0	78	54	1	0
9	12	30.59200039	0	78	54	1	0
9	13	NaN	0	78	54	1	1
9	14	NaN	0	78	54	1	1
9	15	32.74072979	0	78	54	1	0
9	16	34.31915946	0	78	54	1	0
9	17	26.52713199	0	78	54	1	0
9	18	37.33623874	0	78	54	1	0
9	19	NaN	0	78	54	1	1
9	20	31.7971876	0	78	54	1	0
9	21	39.19602081	0	78	54	1	0
9	22	31.40314722	0	78	54	1	0
9	23	32.45606103	0	78	54	1	0
9	24	NaN	0	78	54	1	1
9	25	31.00196192	0	78	54	1	0
9	26	NaN	0	78	54	1	1
9	27	NaN	0	78	54	1	1
9	28	33.52387213	0	78	54	1	0
9	29	NaN	0	78	54	1	1
9	30	36.98252356	0	78	54	1	0
9	31	35.69840947	0	78	54	1	0
9	32	NaN	0	78	54	1	1
9	33	31.47201825	0	78	54	1	0
9	34	34.29918966	0	78	54	1	0
9	35	35.30035562	0	78	54	1	0
9	36	NaN	0	78	54	1	1
9	37	NaN	0	78	54	1	1
9	38	NaN	0	78	54	1	1
9	39	35.8243295	0	78	54	1	0
9	40	37.03898226	0	78	54	1	0
9	41	NaN	0	78	54	1	1
9	42	NaN	0	78	54	1	1
9	43	NaN	0	78	54	1	1
9	44	36.83169882	0	78	54	1	0
9	45	NaN	0	78	54	1	1
9	46	NaN	0	78	54	1	1
9	47	36.43772691	0	78	54	1	0
9	48	38.69785335	0	78	54	1	0
9	49	36.74170924	0	78	54	1	0
9	50	16.80044379	0	78	54	1	0
10	1	NaN	0	NaN	39	1	1
10	2	NaN	0	NaN	39	1	1
10	3	34.53918097	0	NaN	39	1	0
10	4	33.86912107	0	NaN	39	1	0
10	5	36.04286325	0	NaN	39	1	0
10	6	34.66123359	0	NaN	39	1	0
10	7	NaN	0	NaN	39	1	1
10	8	33.32554327	0	NaN	39	1	0
10	9	32.7570101	0	NaN	39	1	0
10	10	NaN	0	NaN	39	1	1
10	11	32.37654476	0	NaN	39	1	0
10	12	31.85870606	0	NaN	39	1	0
10	13	38.91540622	0	NaN	39	1	0
10	14	NaN	0	NaN	39	1	1
10	15	31.53763459	0	NaN	39	1	0
10	16	35.56792786	0	NaN	39	1	0
10	17	26.72720193	0	NaN	39	1	0
10	18	36.96554333	0	NaN	39	1	0
10	19	NaN	0	NaN	39	1	1
10	20	31.20268911	0	NaN	39	1	0
10	21	38.14748489	0	NaN	39	1	0
10	22	30.84881649	0	NaN	39	1	0
10	23	33.24322638	0	NaN	39	1	0
10	24	35.8220324	0	NaN	39	1	0
10	25	31.53683769	0	NaN	39	1	0
10	26	NaN	0	NaN	39	1	1
10	27	33.96491186	0	NaN	39	1	0
10	28	34.48222758	0	NaN	39	1	0
10	29	35.8897214	0	NaN	39	1	0
10	30	37.07994542	0	NaN	39	1	0
10	31	35.01609042	0	NaN	39	1	0
10	32	NaN	0	NaN	39	1	1
10	33	30.21870722	0	NaN	39	1	0
10	34	34.5668316	0	NaN	39	1	0
10	35	NaN	0	NaN	39	1	1
10	36	NaN	0	NaN	39	1	1
10	37	NaN	0	NaN	39	1	1
10	38	38.42954186	0	NaN	39	1	0
10	39	NaN	0	NaN	39	1	1
10	40	37.61299222	0	NaN	39	1	0
10	41	NaN	0	NaN	39	1	1
10	42	NaN	0	NaN	39	1	1
10	43	NaN	0	NaN	39	1	1
10	44	36.06254315	0	NaN	39	1	0
10	45	NaN	0	NaN	39	1	1
10	46	NaN	0	NaN	39	1	1
10	47	35.56623387	0	NaN	39	1	0
10	48	39.4836828	0	NaN	39	1	0
10	49	35.54543457	0	NaN	39	1	0
10	50	16.91772382	0	NaN	39	1	0
11	1	NaN	0	82	42	1	1
11	2	NaN	0	82	42	1	1
11	3	35.83859356	0	82	42	1	0
11	4	34.2345451	0	82	42	1	0
11	5	NaN	0	82	42	1	1
11	6	33.62674735	0	82	42	1	0
11	7	NaN	0	82	42	1	1
11	8	33.90750229	0	82	42	1	0
11	9	33.99055115	0	82	42	1	0
11	10	32.5451597	0	82	42	1	0
11	11	33.79732001	0	82	42	1	0
11	12	31.20591048	0	82	42	1	0
11	13	NaN	0	82	42	1	1
11	14	NaN	0	82	42	1	1
11	15	31.55617208	0	82	42	1	0
11	16	35.24757699	0	82	42	1	0
11	17	25.91407283	0	82	42	1	0
11	18	38.99136826	0	82	42	1	0
11	19	NaN	0	82	42	1	1
11	20	31.1705582	0	82	42	1	0
11	21	35.33743298	0	82	42	1	0
11	22	32.28583387	0	82	42	1	0
11	23	32.50398144	0	82	42	1	0
11	24	NaN	0	82	42	1	1
11	25	30.30995788	0	82	42	1	0
11	26	NaN	0	82	42	1	1
11	27	36.84071884	0	82	42	1	0
11	28	32.34761707	0	82	42	1	0
11	29	34.68628495	0	82	42	1	0
11	30	NaN	0	82	42	1	1
11	31	35.01386839	0	82	42	1	0
11	32	NaN	0	82	42	1	1
11	33	32.06866891	0	82	42	1	0
11	34	33.88799232	0	82	42	1	0
11	35	34.57831892	0	82	42	1	0
11	36	38.64425574	0	82	42	1	0
11	37	NaN	0	82	42	1	1
11	38	NaN	0	82	42	1	1
11	39	NaN	0	82	42	1	1
11	40	NaN	0	82	42	1	1
11	41	NaN	0	82	42	1	1
11	42	37.98867606	0	82	42	1	0
11	43	35.85075498	0	82	42	1	0
11	44	NaN	0	82	42	1	1
11	45	NaN	0	82	42	1	1
11	46	NaN	0	82	42	1	1
11	47	36.98054291	0	82	42	1	0
11	48	NaN	0	82	42	1	1
11	49	NaN	0	82	42	1	1
11	50	16.91289644	0	82	42	1	0
12	1	NaN	0	NaN	55	1	1
12	2	NaN	0	NaN	55	1	1
12	3	NaN	0	NaN	55	1	1
12	4	32.64198431	0	NaN	55	1	0
12	5	38.8991105	0	NaN	55	1	0
12	6	35.04418579	0	NaN	55	1	0
12	7	NaN	0	NaN	55	1	1
12	8	33.80115252	0	NaN	55	1	0
12	9	32.24985714	0	NaN	55	1	0
12	10	33.87913505	0	NaN	55	1	0
12	11	31.73873628	0	NaN	55	1	0
12	12	32.10808703	0	NaN	55	1	0
12	13	36.96397149	0	NaN	55	1	0
12	14	NaN	0	NaN	55	1	1
12	15	31.1117119	0	NaN	55	1	0
12	16	33.7758604	0	NaN	55	1	0
12	17	26.54340218	0	NaN	55	1	0
12	18	NaN	0	NaN	55	1	1
12	19	36.40734099	0	NaN	55	1	0
12	20	31.09453095	0	NaN	55	1	0
12	21	36.62894857	0	NaN	55	1	0
12	22	30.89972293	0	NaN	55	1	0
12	23	33.3071735	0	NaN	55	1	0
12	24	NaN	0	NaN	55	1	1
12	25	32.74525197	0	NaN	55	1	0
12	26	NaN	0	NaN	55	1	1
12	27	36.79197455	0	NaN	55	1	0
12	28	33.7623879	0	NaN	55	1	0
12	29	NaN	0	NaN	55	1	1
12	30	NaN	0	NaN	55	1	1
12	31	34.32148841	0	NaN	55	1	0
12	32	NaN	0	NaN	55	1	1
12	33	30.28128866	0	NaN	55	1	0
12	34	36.86985853	0	NaN	55	1	0
12	35	35.89191751	0	NaN	55	1	0
12	36	36.66988382	0	NaN	55	1	0
12	37	NaN	0	NaN	55	1	1
12	38	38.93082755	0	NaN	55	1	0
12	39	36.67514238	0	NaN	55	1	0
12	40	NaN	0	NaN	55	1	1
12	41	NaN	0	NaN	55	1	1
12	42	35.8446081	0	NaN	55	1	0
12	43	NaN	0	NaN	55	1	1
12	44	36.83469559	0	NaN	55	1	0
12	45	NaN	0	NaN	55	1	1
12	46	NaN	0	NaN	55	1	1
12	47	34.88692909	0	NaN	55	1	0
12	48	NaN	0	NaN	55	1	1
12	49	NaN	0	NaN	55	1	1
12	50	16.92235023	0	NaN	55	1	0
13	1	35.82112123	0	NaN	32	1	0
13	2	34.95504946	0	NaN	32	1	0
13	3	35.39526328	0	NaN	32	1	0
13	4	29.97923331	0	NaN	32	1	0
13	5	33.69076305	0	NaN	32	1	0
13	6	30.73636565	0	NaN	32	1	0
13	7	34.90903141	0	NaN	32	1	0
13	8	32.12536123	0	NaN	32	1	0
13	9	30.25256603	0	NaN	32	1	0
13	10	31.58434864	0	NaN	32	1	0
13	11	31.70062467	0	NaN	32	1	0
13	12	29.067506	0	NaN	32	1	0
13	13	35.32176421	0	NaN	32	1	0
13	14	NaN	0	NaN	32	1	1
13	15	29.18601249	0	NaN	32	1	0
13	16	30.62257112	0	NaN	32	1	0
13	17	24.46176242	0	NaN	32	1	0
13	18	35.18200361	0	NaN	32	1	0
13	19	34.16702713	0	NaN	32	1	0
13	20	29.58685941	0	NaN	32	1	0
13	21	35.8024653	0	NaN	32	1	0
13	22	30.7600436	0	NaN	32	1	0
13	23	29.53885331	0	NaN	32	1	0
13	24	36.6831236	0	NaN	32	1	0
13	25	28.48569088	0	NaN	32	1	0
13	26	NaN	0	NaN	32	1	1
13	27	NaN	0	NaN	32	1	1
13	28	29.62643265	0	NaN	32	1	0
13	29	32.81036988	0	NaN	32	1	0
13	30	35.35363011	0	NaN	32	1	0
13	31	31.64352305	0	NaN	32	1	0
13	32	36.18219129	0	NaN	32	1	0
13	33	29.13595355	0	NaN	32	1	0
13	34	32.09078661	0	NaN	32	1	0
13	35	35.07114888	0	NaN	32	1	0
13	36	NaN	0	NaN	32	1	1
13	37	NaN	0	NaN	32	1	1
13	38	38.34579386	0	NaN	32	1	0
13	39	34.49895565	0	NaN	32	1	0
13	40	NaN	0	NaN	32	1	1
13	41	36.89391733	0	NaN	32	1	0
13	42	NaN	0	NaN	32	1	1
13	43	NaN	0	NaN	32	1	1
13	44	NaN	0	NaN	32	1	1
13	45	NaN	0	NaN	32	1	1
13	46	NaN	0	NaN	32	1	1
13	47	34.00823791	0	NaN	32	1	0
13	48	NaN	0	NaN	32	1	1
13	49	33.47253327	0	NaN	32	1	0
13	50	16.85648135	0	NaN	32	1	0
14	1	NaN	1	57	60	1	1
14	2	35.9497267	1	57	60	1	0
14	3	35.10436296	1	57	60	1	0
14	4	31.50150799	1	57	60	1	0
14	5	36.13745958	1	57	60	1	0
14	6	32.71512871	1	57	60	1	0
14	7	NaN	1	57	60	1	1
14	8	35.30005217	1	57	60	1	0
14	9	31.30615933	1	57	60	1	0
14	10	35.90645405	1	57	60	1	0
14	11	35.41195386	1	57	60	1	0
14	12	30.78564328	1	57	60	1	0
14	13	37.03029378	1	57	60	1	0
14	14	NaN	1	57	60	1	1
14	15	31.20702951	1	57	60	1	0
14	16	32.66344127	1	57	60	1	0
14	17	25.30224001	1	57	60	1	0
14	18	NaN	1	57	60	1	1
14	19	35.97619526	1	57	60	1	0
14	20	31.75935543	1	57	60	1	0
14	21	35.9436434	1	57	60	1	0
14	22	30.59659962	1	57	60	1	0
14	23	30.75519822	1	57	60	1	0
14	24	35.89847086	1	57	60	1	0
14	25	31.23887411	1	57	60	1	0
14	26	NaN	1	57	60	1	1
14	27	35.36544668	1	57	60	1	0
14	28	32.22571946	1	57	60	1	0
14	29	35.57606959	1	57	60	1	0
14	30	35.59768018	1	57	60	1	0
14	31	32.94038921	1	57	60	1	0
14	32	NaN	1	57	60	1	1
14	33	29.71267568	1	57	60	1	0
14	34	35.51388072	1	57	60	1	0
14	35	35.91205576	1	57	60	1	0
14	36	NaN	1	57	60	1	1
14	37	NaN	1	57	60	1	1
14	38	36.21712252	1	57	60	1	0
14	39	35.79535969	1	57	60	1	0
14	40	NaN	1	57	60	1	1
14	41	NaN	1	57	60	1	1
14	42	NaN	1	57	60	1	1
14	43	NaN	1	57	60	1	1
14	44	37.04826074	1	57	60	1	0
14	45	NaN	1	57	60	1	1
14	46	NaN	1	57	60	1	1
14	47	34.88987766	1	57	60	1	0
14	48	37.44915181	1	57	60	1	0
14	49	34.7261905	1	57	60	1	0
14	50	16.91956942	1	57	60	1	0
15	1	NaN	1	53	35	1	1
15	2	NaN	1	53	35	1	1
15	3	NaN	1	53	35	1	1
15	4	32.76317471	1	53	35	1	0
15	5	35.72219049	1	53	35	1	0
15	6	33.95288953	1	53	35	1	0
15	7	NaN	1	53	35	1	1
15	8	32.39221382	1	53	35	1	0
15	9	31.25819376	1	53	35	1	0
15	10	33.98356869	1	53	35	1	0
15	11	33.21701222	1	53	35	1	0
15	12	32.31686654	1	53	35	1	0
15	13	35.44190776	1	53	35	1	0
15	14	NaN	1	53	35	1	1
15	15	30.8503792	1	53	35	1	0
15	16	33.92782159	1	53	35	1	0
15	17	25.46110774	1	53	35	1	0
15	18	NaN	1	53	35	1	1
15	19	39.07834214	1	53	35	1	0
15	20	30.75145397	1	53	35	1	0
15	21	36.5997683	1	53	35	1	0
15	22	31.14128317	1	53	35	1	0
15	23	32.19856034	1	53	35	1	0
15	24	37.43294533	1	53	35	1	0
15	25	32.02851105	1	53	35	1	0
15	26	NaN	1	53	35	1	1
15	27	34.95316255	1	53	35	1	0
15	28	33.12820073	1	53	35	1	0
15	29	NaN	1	53	35	1	1
15	30	36.71423298	1	53	35	1	0
15	31	34.90171776	1	53	35	1	0
15	32	NaN	1	53	35	1	1
15	33	29.35520775	1	53	35	1	0
15	34	35.32783756	1	53	35	1	0
15	35	35.01977612	1	53	35	1	0
15	36	NaN	1	53	35	1	1
15	37	NaN	1	53	35	1	1
15	38	NaN	1	53	35	1	1
15	39	36.08111874	1	53	35	1	0
15	40	35.88356166	1	53	35	1	0
15	41	36.06414746	1	53	35	1	0
15	42	39.43077787	1	53	35	1	0
15	43	NaN	1	53	35	1	1
15	44	NaN	1	53	35	1	1
15	45	NaN	1	53	35	1	1
15	46	NaN	1	53	35	1	1
15	47	34.32027369	1	53	35	1	0
15	48	37.77953774	1	53	35	1	0
15	49	NaN	1	53	35	1	1
15	50	16.91706017	1	53	35	1	0
16	1	NaN	1	NaN	76	1	1
16	2	36.58295513	1	NaN	76	1	0
16	3	NaN	1	NaN	76	1	1
16	4	34.8806354	1	NaN	76	1	0
16	5	NaN	1	NaN	76	1	1
16	6	35.24247136	1	NaN	76	1	0
16	7	NaN	1	NaN	76	1	1
16	8	NaN	1	NaN	76	1	1
16	9	36.54946986	1	NaN	76	1	0
16	10	34.01620873	1	NaN	76	1	0
16	11	36.91346411	1	NaN	76	1	0
16	12	33.60688679	1	NaN	76	1	0
16	13	NaN	1	NaN	76	1	1
16	14	NaN	1	NaN	76	1	1
16	15	34.13009426	1	NaN	76	1	0
16	16	36.19046984	1	NaN	76	1	0
16	17	27.74690947	1	NaN	76	1	0
16	18	NaN	1	NaN	76	1	1
16	19	NaN	1	NaN	76	1	1
16	20	33.3119738	1	NaN	76	1	0
16	21	NaN	1	NaN	76	1	1
16	22	35.78061221	1	NaN	76	1	0
16	23	35.80839893	1	NaN	76	1	0
16	24	NaN	1	NaN	76	1	1
16	25	34.94123617	1	NaN	76	1	0
16	26	NaN	1	NaN	76	1	1
16	27	NaN	1	NaN	76	1	1
16	28	35.87957431	1	NaN	76	1	0
16	29	35.72534875	1	NaN	76	1	0
16	30	NaN	1	NaN	76	1	1
16	31	37.68672218	1	NaN	76	1	0
16	32	NaN	1	NaN	76	1	1
16	33	32.65275038	1	NaN	76	1	0
16	34	NaN	1	NaN	76	1	1
16	35	NaN	1	NaN	76	1	1
16	36	NaN	1	NaN	76	1	1
16	37	NaN	1	NaN	76	1	1
16	38	NaN	1	NaN	76	1	1
16	39	NaN	1	NaN	76	1	1
16	40	NaN	1	NaN	76	1	1
16	41	NaN	1	NaN	76	1	1
16	42	39.31416691	1	NaN	76	1	0
16	43	NaN	1	NaN	76	1	1
16	44	NaN	1	NaN	76	1	1
16	45	NaN	1	NaN	76	1	1
16	46	NaN	1	NaN	76	1	1
16	47	NaN	1	NaN	76	1	1
16	48	NaN	1	NaN	76	1	1
16	49	NaN	1	NaN	76	1	1
16	50	16.87651129	1	NaN	76	1	0
17	1	NaN	1	64	78	1	1
17	2	36.6578443	1	64	78	1	0
17	3	NaN	1	64	78	1	1
17	4	33.2087564	1	64	78	1	0
17	5	34.5933198	1	64	78	1	0
17	6	34.215245	1	64	78	1	0
17	7	NaN	1	64	78	1	1
17	8	34.88266774	1	64	78	1	0
17	9	32.94199857	1	64	78	1	0
17	10	33.81730794	1	64	78	1	0
17	11	33.82877346	1	64	78	1	0
17	12	33.01955554	1	64	78	1	0
17	13	37.68660238	1	64	78	1	0
17	14	NaN	1	64	78	1	1
17	15	32.54558444	1	64	78	1	0
17	16	33.65600984	1	64	78	1	0
17	17	27.57551099	1	64	78	1	0
17	18	37.0358756	1	64	78	1	0
17	19	NaN	1	64	78	1	1
17	20	31.66842427	1	64	78	1	0
17	21	NaN	1	64	78	1	1
17	22	32.12276099	1	64	78	1	0
17	23	33.48113695	1	64	78	1	0
17	24	NaN	1	64	78	1	1
17	25	32.79401836	1	64	78	1	0
17	26	NaN	1	64	78	1	1
17	27	NaN	1	64	78	1	1
17	28	34.70175646	1	64	78	1	0
17	29	34.83899749	1	64	78	1	0
17	30	38.36954965	1	64	78	1	0
17	31	35.77660188	1	64	78	1	0
17	32	NaN	1	64	78	1	1
17	33	30.57521176	1	64	78	1	0
17	34	36.23945033	1	64	78	1	0
17	35	36.76548368	1	64	78	1	0
17	36	NaN	1	64	78	1	1
17	37	NaN	1	64	78	1	1
17	38	37.83858212	1	64	78	1	0
17	39	37.07163674	1	64	78	1	0
17	40	NaN	1	64	78	1	1
17	41	NaN	1	64	78	1	1
17	42	NaN	1	64	78	1	1
17	43	NaN	1	64	78	1	1
17	44	NaN	1	64	78	1	1
17	45	NaN	1	64	78	1	1
17	46	NaN	1	64	78	1	1
17	47	35.38171639	1	64	78	1	0
17	48	38.94534815	1	64	78	1	0
17	49	NaN	1	64	78	1	1
17	50	16.81784419	1	64	78	1	0
18	1	35.7481083	1	58	54	1	0
18	2	36.25434669	1	58	54	1	0
18	3	NaN	1	58	54	1	1
18	4	31.53030097	1	58	54	1	0
18	5	33.51651519	1	58	54	1	0
18	6	33.85559448	1	58	54	1	0
18	7	NaN	1	58	54	1	1
18	8	31.9753559	1	58	54	1	0
18	9	31.51025391	1	58	54	1	0
18	10	31.81631052	1	58	54	1	0
18	11	31.80640325	1	58	54	1	0
18	12	32.32009178	1	58	54	1	0
18	13	34.23149566	1	58	54	1	0
18	14	NaN	1	58	54	1	1
18	15	30.10132147	1	58	54	1	0
18	16	32.48257449	1	58	54	1	0
18	17	25.08042185	1	58	54	1	0
18	18	NaN	1	58	54	1	1
18	19	35.35908214	1	58	54	1	0
18	20	30.58581056	1	58	54	1	0
18	21	34.126743	1	58	54	1	0
18	22	29.67458354	1	58	54	1	0
18	23	32.02693682	1	58	54	1	0
18	24	34.88198415	1	58	54	1	0
18	25	31.60776604	1	58	54	1	0
18	26	NaN	1	58	54	1	1
18	27	35.01918211	1	58	54	1	0
18	28	32.68827248	1	58	54	1	0
18	29	36.14380233	1	58	54	1	0
18	30	36.29729296	1	58	54	1	0
18	31	33.88159045	1	58	54	1	0
18	32	35.29361092	1	58	54	1	0
18	33	29.43639592	1	58	54	1	0
18	34	33.86341003	1	58	54	1	0
18	35	34.01976514	1	58	54	1	0
18	36	NaN	1	58	54	1	1
18	37	NaN	1	58	54	1	1
18	38	38.29482677	1	58	54	1	0
18	39	36.19912332	1	58	54	1	0
18	40	NaN	1	58	54	1	1
18	41	39.25328	1	58	54	1	0
18	42	NaN	1	58	54	1	1
18	43	NaN	1	58	54	1	1
18	44	35.80871332	1	58	54	1	0
18	45	NaN	1	58	54	1	1
18	46	NaN	1	58	54	1	1
18	47	33.50394196	1	58	54	1	0
18	48	37.25448695	1	58	54	1	0
18	49	34.77682125	1	58	54	1	0
18	50	16.89120591	1	58	54	1	0
19	1	NaN	0	58	74	1	1
19	2	NaN	0	58	74	1	1
19	3	NaN	0	58	74	1	1
19	4	33.86329584	0	58	74	1	0
19	5	35.55748921	0	58	74	1	0
19	6	35.11208158	0	58	74	1	0
19	7	NaN	0	58	74	1	1
19	8	34.58337338	0	58	74	1	0
19	9	33.35505199	0	58	74	1	0
19	10	33.68447733	0	58	74	1	0
19	11	33.63117631	0	58	74	1	0
19	12	31.94298357	0	58	74	1	0
19	13	37.29349832	0	58	74	1	0
19	14	NaN	0	58	74	1	1
19	15	31.93206475	0	58	74	1	0
19	16	34.14792119	0	58	74	1	0
19	17	27.12763842	0	58	74	1	0
19	18	NaN	0	58	74	1	1
19	19	NaN	0	58	74	1	1
19	20	31.59824648	0	58	74	1	0
19	21	NaN	0	58	74	1	1
19	22	32.85373097	0	58	74	1	0
19	23	33.81625797	0	58	74	1	0
19	24	NaN	0	58	74	1	1
19	25	33.70105677	0	58	74	1	0
19	26	NaN	0	58	74	1	1
19	27	NaN	0	58	74	1	1
19	28	33.79405906	0	58	74	1	0
19	29	NaN	0	58	74	1	1
19	30	NaN	0	58	74	1	1
19	31	34.70951003	0	58	74	1	0
19	32	NaN	0	58	74	1	1
19	33	30.63391909	0	58	74	1	0
19	34	38.86237111	0	58	74	1	0
19	35	NaN	0	58	74	1	1
19	36	NaN	0	58	74	1	1
19	37	NaN	0	58	74	1	1
19	38	NaN	0	58	74	1	1
19	39	38.80106115	0	58	74	1	0
19	40	NaN	0	58	74	1	1
19	41	NaN	0	58	74	1	1
19	42	38.14531709	0	58	74	1	0
19	43	NaN	0	58	74	1	1
19	44	36.73042668	0	58	74	1	0
19	45	NaN	0	58	74	1	1
19	46	NaN	0	58	74	1	1
19	47	NaN	0	58	74	1	1
19	48	NaN	0	58	74	1	1
19	49	34.98732293	0	58	74	1	0
19	50	16.81852955	0	58	74	1	0
20	1	NaN	0	NaN	44	1	1
20	2	36.63184836	0	NaN	44	1	0
20	3	NaN	0	NaN	44	1	1
20	4	32.81252016	0	NaN	44	1	0
20	5	33.94677888	0	NaN	44	1	0
20	6	35.94277997	0	NaN	44	1	0
20	7	NaN	0	NaN	44	1	1
20	8	34.61567635	0	NaN	44	1	0
20	9	32.7611949	0	NaN	44	1	0
20	10	33.46019103	0	NaN	44	1	0
20	11	32.7434988	0	NaN	44	1	0
20	12	33.01473661	0	NaN	44	1	0
20	13	36.4386096	0	NaN	44	1	0
20	14	35.94128946	0	NaN	44	1	0
20	15	30.86299787	0	NaN	44	1	0
20	16	33.79446096	0	NaN	44	1	0
20	17	26.78120145	0	NaN	44	1	0
20	18	NaN	0	NaN	44	1	1
20	19	36.31213335	0	NaN	44	1	0
20	20	31.50216724	0	NaN	44	1	0
20	21	NaN	0	NaN	44	1	1
20	22	30.97644642	0	NaN	44	1	0
20	23	33.55930004	0	NaN	44	1	0
20	24	37.05161566	0	NaN	44	1	0
20	25	32.52483943	0	NaN	44	1	0
20	26	NaN	0	NaN	44	1	1
20	27	NaN	0	NaN	44	1	1
20	28	36.14863107	0	NaN	44	1	0
20	29	NaN	0	NaN	44	1	1
20	30	36.89662782	0	NaN	44	1	0
20	31	35.37520087	0	NaN	44	1	0
20	32	NaN	0	NaN	44	1	1
20	33	30.65832593	0	NaN	44	1	0
20	34	34.88176154	0	NaN	44	1	0
20	35	34.69110143	0	NaN	44	1	0
20	36	NaN	0	NaN	44	1	1
20	37	NaN	0	NaN	44	1	1
20	38	NaN	0	NaN	44	1	1
20	39	38.36484709	0	NaN	44	1	0
20	40	NaN	0	NaN	44	1	1
20	41	35.26069421	0	NaN	44	1	0
20	42	NaN	0	NaN	44	1	1
20	43	NaN	0	NaN	44	1	1
20	44	NaN	0	NaN	44	1	1
20	45	NaN	0	NaN	44	1	1
20	46	NaN	0	NaN	44	1	1
20	47	36.59967014	0	NaN	44	1	0
20	48	39.45797055	0	NaN	44	1	0
20	49	36.03291976	0	NaN	44	1	0
20	50	16.91473926	0	NaN	44	1	0
21	1	NaN	0	49	36	1	1
21	2	NaN	0	49	36	1	1
21	3	36.42834077	0	49	36	1	0
21	4	33.35829523	0	49	36	1	0
21	5	36.51976671	0	49	36	1	0
21	6	32.94766628	0	49	36	1	0
21	7	NaN	0	49	36	1	1
21	8	34.13797721	0	49	36	1	0
21	9	31.96284102	0	49	36	1	0
21	10	32.70435415	0	49	36	1	0
21	11	35.56772437	0	49	36	1	0
21	12	30.66870093	0	49	36	1	0
21	13	37.63580816	0	49	36	1	0
21	14	35.50538838	0	49	36	1	0
21	15	31.82779232	0	49	36	1	0
21	16	33.24010249	0	49	36	1	0
21	17	25.84889282	0	49	36	1	0
21	18	39.24246523	0	49	36	1	0
21	19	37.60528021	0	49	36	1	0
21	20	30.74910166	0	49	36	1	0
21	21	37.2887877	0	49	36	1	0
21	22	30.97026123	0	49	36	1	0
21	23	31.56214628	0	49	36	1	0
21	24	NaN	0	49	36	1	1
21	25	30.70577823	0	49	36	1	0
21	26	NaN	0	49	36	1	1
21	27	36.70910102	0	49	36	1	0
21	28	31.8462101	0	49	36	1	0
21	29	35.68015945	0	49	36	1	0
21	30	37.30303413	0	49	36	1	0
21	31	33.62035462	0	49	36	1	0
21	32	36.47195897	0	49	36	1	0
21	33	30.21235945	0	49	36	1	0
21	34	34.02024216	0	49	36	1	0
21	35	36.49633715	0	49	36	1	0
21	36	36.60594869	0	49	36	1	0
21	37	NaN	0	49	36	1	1
21	38	NaN	0	49	36	1	1
21	39	36.93881105	0	49	36	1	0
21	40	36.52536011	0	49	36	1	0
21	41	NaN	0	49	36	1	1
21	42	NaN	0	49	36	1	1
21	43	NaN	0	49	36	1	1
21	44	38.00238433	0	49	36	1	0
21	45	NaN	0	49	36	1	1
21	46	NaN	0	49	36	1	1
21	47	35.63965341	0	49	36	1	0
21	48	39.29414187	0	49	36	1	0
21	49	35.6171101	0	49	36	1	0
21	50	16.85106765	0	49	36	1	0
22	1	NaN	0	NaN	NaN	1	1
22	2	NaN	0	NaN	NaN	1	1
22	3	NaN	0	NaN	NaN	1	1
22	4	32.84105953	0	NaN	NaN	1	0
22	5	33.828276	0	NaN	NaN	1	0
22	6	36.0749661	0	NaN	NaN	1	0
22	7	NaN	0	NaN	NaN	1	1
22	8	33.74941972	0	NaN	NaN	1	0
22	9	33.49348394	0	NaN	NaN	1	0
22	10	32.12253661	0	NaN	NaN	1	0
22	11	32.62304747	0	NaN	NaN	1	0
22	12	33.27365	0	NaN	NaN	1	0
22	13	36.86354054	0	NaN	NaN	1	0
22	14	NaN	0	NaN	NaN	1	1
22	15	31.16305037	0	NaN	NaN	1	0
22	16	34.36803374	0	NaN	NaN	1	0
22	17	26.33466599	0	NaN	NaN	1	0
22	18	NaN	0	NaN	NaN	1	1
22	19	NaN	0	NaN	NaN	1	1
22	20	32.08497577	0	NaN	NaN	1	0
22	21	37.40012622	0	NaN	NaN	1	0
22	22	30.80243351	0	NaN	NaN	1	0
22	23	33.88911117	0	NaN	NaN	1	0
22	24	NaN	0	NaN	NaN	1	1
22	25	32.72052011	0	NaN	NaN	1	0
22	26	NaN	0	NaN	NaN	1	1
22	27	35.85787222	0	NaN	NaN	1	0
22	28	33.96232678	0	NaN	NaN	1	0
22	29	NaN	0	NaN	NaN	1	1
22	30	38.18133978	0	NaN	NaN	1	0
22	31	35.96414112	0	NaN	NaN	1	0
22	32	NaN	0	NaN	NaN	1	1
22	33	30.72114826	0	NaN	NaN	1	0
22	34	34.18257444	0	NaN	NaN	1	0
22	35	35.18017294	0	NaN	NaN	1	0
22	36	36.11403858	0	NaN	NaN	1	0
22	37	NaN	0	NaN	NaN	1	1
22	38	NaN	0	NaN	NaN	1	1
22	39	37.10916624	0	NaN	NaN	1	0
22	40	NaN	0	NaN	NaN	1	1
22	41	NaN	0	NaN	NaN	1	1
22	42	37.40468856	0	NaN	NaN	1	0
22	43	NaN	0	NaN	NaN	1	1
22	44	35.13636508	0	NaN	NaN	1	0
22	45	NaN	0	NaN	NaN	1	1
22	46	NaN	0	NaN	NaN	1	1
22	47	35.51728063	0	NaN	NaN	1	0
22	48	NaN	0	NaN	NaN	1	1
22	49	NaN	0	NaN	NaN	1	1
22	50	16.97490416	0	NaN	NaN	1	0
23	1	NaN	1	65	62	1	1
23	2	36.78958244	1	65	62	1	0
23	3	NaN	1	65	62	1	1
23	4	31.66990951	1	65	62	1	0
23	5	32.70543759	1	65	62	1	0
23	6	32.8162597	1	65	62	1	0
23	7	NaN	1	65	62	1	1
23	8	32.81234824	1	65	62	1	0
23	9	34.92336621	1	65	62	1	0
23	10	NaN	1	65	62	1	1
23	11	33.25378097	1	65	62	1	0
23	12	32.25859588	1	65	62	1	0
23	13	36.61398127	1	65	62	1	0
23	14	NaN	1	65	62	1	1
23	15	31.08815749	1	65	62	1	0
23	16	32.79165644	1	65	62	1	0
23	17	26.08602198	1	65	62	1	0
23	18	NaN	1	65	62	1	1
23	19	34.45002323	1	65	62	1	0
23	20	31.22064293	1	65	62	1	0
23	21	37.28042348	1	65	62	1	0
23	22	30.67927029	1	65	62	1	0
23	23	32.93503943	1	65	62	1	0
23	24	35.74481954	1	65	62	1	0
23	25	32.794399	1	65	62	1	0
23	26	NaN	1	65	62	1	1
23	27	35.74857541	1	65	62	1	0
23	28	33.06080013	1	65	62	1	0
23	29	35.57794882	1	65	62	1	0
23	30	36.12521077	1	65	62	1	0
23	31	33.02417896	1	65	62	1	0
23	32	36.41142193	1	65	62	1	0
23	33	29.80630022	1	65	62	1	0
23	34	36.49948626	1	65	62	1	0
23	35	35.70388346	1	65	62	1	0
23	36	NaN	1	65	62	1	1
23	37	NaN	1	65	62	1	1
23	38	NaN	1	65	62	1	1
23	39	35.83069109	1	65	62	1	0
23	40	37.0878065	1	65	62	1	0
23	41	36.14604582	1	65	62	1	0
23	42	NaN	1	65	62	1	1
23	43	NaN	1	65	62	1	1
23	44	NaN	1	65	62	1	1
23	45	NaN	1	65	62	1	1
23	46	35.69822604	1	65	62	1	0
23	47	34.49337705	1	65	62	1	0
23	48	38.47950483	1	65	62	1	0
23	49	35.08839882	1	65	62	1	0
23	50	16.8170204	1	65	62	1	0
24	1	NaN	0	68	58	1	1
24	2	NaN	0	68	58	1	1
24	3	NaN	0	68	58	1	1
24	4	35.91890106	0	68	58	1	0
24	5	NaN	0	68	58	1	1
24	6	35.45012804	0	68	58	1	0
24	7	NaN	0	68	58	1	1
24	8	NaN	0	68	58	1	1
24	9	34.30995846	0	68	58	1	0
24	10	34.06651402	0	68	58	1	0
24	11	NaN	0	68	58	1	1
24	12	32.77464793	0	68	58	1	0
24	13	39.42453277	0	68	58	1	0
24	14	NaN	0	68	58	1	1
24	15	35.51703472	0	68	58	1	0
24	16	36.86173306	0	68	58	1	0
24	17	27.94052912	0	68	58	1	0
24	18	NaN	0	68	58	1	1
24	19	NaN	0	68	58	1	1
24	20	33.90835777	0	68	58	1	0
24	21	NaN	0	68	58	1	1
24	22	32.56736768	0	68	58	1	0
24	23	33.91938791	0	68	58	1	0
24	24	NaN	0	68	58	1	1
24	25	33.8788178	0	68	58	1	0
24	26	NaN	0	68	58	1	1
24	27	NaN	0	68	58	1	1
24	28	34.33336861	0	68	58	1	0
24	29	NaN	0	68	58	1	1
24	30	NaN	0	68	58	1	1
24	31	36.78598542	0	68	58	1	0
24	32	NaN	0	68	58	1	1
24	33	32.07359707	0	68	58	1	0
24	34	NaN	0	68	58	1	1
24	35	NaN	0	68	58	1	1
24	36	NaN	0	68	58	1	1
24	37	NaN	0	68	58	1	1
24	38	39.56945638	0	68	58	1	0
24	39	NaN	0	68	58	1	1
24	40	37.01273783	0	68	58	1	0
24	41	NaN	0	68	58	1	1
24	42	NaN	0	68	58	1	1
24	43	NaN	0	68	58	1	1
24	44	NaN	0	68	58	1	1
24	45	NaN	0	68	58	1	1
24	46	NaN	0	68	58	1	1
24	47	36.96667472	0	68	58	1	0
24	48	NaN	0	68	58	1	1
24	49	NaN	0	68	58	1	1
24	50	16.99890146	0	68	58	1	0
25	1	NaN	0	56	33	1	1
25	2	37.22456309	0	56	33	1	0
25	3	35.77364984	0	56	33	1	0
25	4	31.42234073	0	56	33	1	0
25	5	33.96138857	0	56	33	1	0
25	6	31.58146562	0	56	33	1	0
25	7	NaN	0	56	33	1	1
25	8	33.32984854	0	56	33	1	0
25	9	31.25312632	0	56	33	1	0
25	10	32.67459442	0	56	33	1	0
25	11	33.63590898	0	56	33	1	0
25	12	29.83560893	0	56	33	1	0
25	13	37.27439075	0	56	33	1	0
25	14	33.89043325	0	56	33	1	0
25	15	30.96606069	0	56	33	1	0
25	16	33.01699073	0	56	33	1	0
25	17	24.99812503	0	56	33	1	0
25	18	34.99997271	0	56	33	1	0
25	19	35.69136173	0	56	33	1	0
25	20	29.97540669	0	56	33	1	0
25	21	NaN	0	56	33	1	1
25	22	30.54488866	0	56	33	1	0
25	23	30.45793418	0	56	33	1	0
25	24	37.46186425	0	56	33	1	0
25	25	29.65802456	0	56	33	1	0
25	26	NaN	0	56	33	1	1
25	27	35.9755594	0	56	33	1	0
25	28	31.23857574	0	56	33	1	0
25	29	35.24709824	0	56	33	1	0
25	30	NaN	0	56	33	1	1
25	31	33.01942747	0	56	33	1	0
25	32	36.61948713	0	56	33	1	0
25	33	29.2789426	0	56	33	1	0
25	34	33.06419909	0	56	33	1	0
25	35	35.07082716	0	56	33	1	0
25	36	36.72710583	0	56	33	1	0
25	37	NaN	0	56	33	1	1
25	38	NaN	0	56	33	1	1
25	39	36.51592609	0	56	33	1	0
25	40	37.47371069	0	56	33	1	0
25	41	NaN	0	56	33	1	1
25	42	NaN	0	56	33	1	1
25	43	NaN	0	56	33	1	1
25	44	39.43733983	0	56	33	1	0
25	45	NaN	0	56	33	1	1
25	46	NaN	0	56	33	1	1
25	47	34.60051606	0	56	33	1	0
25	48	36.49467819	0	56	33	1	0
25	49	36.0316995	0	56	33	1	0
25	50	16.97146457	0	56	33	1	0
26	1	NaN	0	NaN	39	1	1
26	2	NaN	0	NaN	39	1	1
26	3	NaN	0	NaN	39	1	1
26	4	33.25529192	0	NaN	39	1	0
26	5	NaN	0	NaN	39	1	1
26	6	34.04583258	0	NaN	39	1	0
26	7	NaN	0	NaN	39	1	1
26	8	35.92778749	0	NaN	39	1	0
26	9	33.91640694	0	NaN	39	1	0
26	10	33.48789647	0	NaN	39	1	0
26	11	34.85385287	0	NaN	39	1	0
26	12	33.23333712	0	NaN	39	1	0
26	13	37.07160985	0	NaN	39	1	0
26	14	NaN	0	NaN	39	1	1
26	15	32.08286415	0	NaN	39	1	0
26	16	37.07387373	0	NaN	39	1	0
26	17	26.21890549	0	NaN	39	1	0
26	18	NaN	0	NaN	39	1	1
26	19	NaN	0	NaN	39	1	1
26	20	32.18375247	0	NaN	39	1	0
26	21	37.8453164	0	NaN	39	1	0
26	22	32.68407603	0	NaN	39	1	0
26	23	32.95150927	0	NaN	39	1	0
26	24	NaN	0	NaN	39	1	1
26	25	32.66655132	0	NaN	39	1	0
26	26	NaN	0	NaN	39	1	1
26	27	NaN	0	NaN	39	1	1
26	28	33.74910764	0	NaN	39	1	0
26	29	35.72971598	0	NaN	39	1	0
26	30	36.89420132	0	NaN	39	1	0
26	31	33.55217062	0	NaN	39	1	0
26	32	NaN	0	NaN	39	1	1
26	33	30.70762505	0	NaN	39	1	0
26	34	35.15807896	0	NaN	39	1	0
26	35	35.25064748	0	NaN	39	1	0
26	36	NaN	0	NaN	39	1	1
26	37	NaN	0	NaN	39	1	1
26	38	NaN	0	NaN	39	1	1
26	39	NaN	0	NaN	39	1	1
26	40	NaN	0	NaN	39	1	1
26	41	NaN	0	NaN	39	1	1
26	42	39.26782021	0	NaN	39	1	0
26	43	NaN	0	NaN	39	1	1
26	44	NaN	0	NaN	39	1	1
26	45	NaN	0	NaN	39	1	1
26	46	NaN	0	NaN	39	1	1
26	47	36.80309045	0	NaN	39	1	0
26	48	NaN	0	NaN	39	1	1
26	49	NaN	0	NaN	39	1	1
26	50	16.89303936	0	NaN	39	1	0
27	1	35.81941185	0	NaN	49	1	0
27	2	37.85037187	0	NaN	49	1	0
27	3	34.77599809	0	NaN	49	1	0
27	4	31.98692449	0	NaN	49	1	0
27	5	34.66715501	0	NaN	49	1	0
27	6	32.06118845	0	NaN	49	1	0
27	7	NaN	0	NaN	49	1	1
27	8	34.04385343	0	NaN	49	1	0
27	9	31.59100903	0	NaN	49	1	0
27	10	33.32891445	0	NaN	49	1	0
27	11	33.00116122	0	NaN	49	1	0
27	12	29.97612572	0	NaN	49	1	0
27	13	37.01633405	0	NaN	49	1	0
27	14	34.03480187	0	NaN	49	1	0
27	15	31.2214446	0	NaN	49	1	0
27	16	33.00328995	0	NaN	49	1	0
27	17	25.31434974	0	NaN	49	1	0
27	18	36.26751054	0	NaN	49	1	0
27	19	36.58100684	0	NaN	49	1	0
27	20	31.10455603	0	NaN	49	1	0
27	21	NaN	0	NaN	49	1	1
27	22	31.53176345	0	NaN	49	1	0
27	23	30.56410027	0	NaN	49	1	0
27	24	37.47528305	0	NaN	49	1	0
27	25	30.5458686	0	NaN	49	1	0
27	26	NaN	0	NaN	49	1	1
27	27	NaN	0	NaN	49	1	1
27	28	30.99824907	0	NaN	49	1	0
27	29	36.55563607	0	NaN	49	1	0
27	30	36.55683808	0	NaN	49	1	0
27	31	33.87977352	0	NaN	49	1	0
27	32	NaN	0	NaN	49	1	1
27	33	30.13485421	0	NaN	49	1	0
27	34	35.13542888	0	NaN	49	1	0
27	35	35.93172345	0	NaN	49	1	0
27	36	NaN	0	NaN	49	1	1
27	37	NaN	0	NaN	49	1	1
27	38	37.13631259	0	NaN	49	1	0
27	39	35.81243672	0	NaN	49	1	0
27	40	NaN	0	NaN	49	1	1
27	41	NaN	0	NaN	49	1	1
27	42	NaN	0	NaN	49	1	1
27	43	NaN	0	NaN	49	1	1
27	44	36.56766876	0	NaN	49	1	0
27	45	NaN	0	NaN	49	1	1
27	46	NaN	0	NaN	49	1	1
27	47	35.6199032	0	NaN	49	1	0
27	48	NaN	0	NaN	49	1	1
27	49	33.77946751	0	NaN	49	1	0
27	50	16.91945285	0	NaN	49	1	0
28	1	NaN	1	72	64	1	1
28	2	NaN	1	72	64	1	1
28	3	NaN	1	72	64	1	1
28	4	32.97888192	1	72	64	1	0
28	5	34.47771933	1	72	64	1	0
28	6	37.70247978	1	72	64	1	0
28	7	NaN	1	72	64	1	1
28	8	33.16130994	1	72	64	1	0
28	9	32.93265237	1	72	64	1	0
28	10	33.12454312	1	72	64	1	0
28	11	34.49105521	1	72	64	1	0
28	12	36.58105597	1	72	64	1	0
28	13	39.46276045	1	72	64	1	0
28	14	NaN	1	72	64	1	1
28	15	31.92051396	1	72	64	1	0
28	16	35.00189953	1	72	64	1	0
28	17	26.96805087	1	72	64	1	0
28	18	NaN	1	72	64	1	1
28	19	35.35519544	1	72	64	1	0
28	20	33.35049064	1	72	64	1	0
28	21	36.01242582	1	72	64	1	0
28	22	32.34657642	1	72	64	1	0
28	23	35.521861	1	72	64	1	0
28	24	37.28728429	1	72	64	1	0
28	25	36.56539264	1	72	64	1	0
28	26	NaN	1	72	64	1	1
28	27	NaN	1	72	64	1	1
28	28	35.25141205	1	72	64	1	0
28	29	NaN	1	72	64	1	1
28	30	36.59695444	1	72	64	1	0
28	31	35.54853346	1	72	64	1	0
28	32	36.86374225	1	72	64	1	0
28	33	32.01312289	1	72	64	1	0
28	34	35.94015312	1	72	64	1	0
28	35	35.6479584	1	72	64	1	0
28	36	NaN	1	72	64	1	1
28	37	NaN	1	72	64	1	1
28	38	NaN	1	72	64	1	1
28	39	37.2433245	1	72	64	1	0
28	40	NaN	1	72	64	1	1
28	41	38.44739762	1	72	64	1	0
28	42	36.68693503	1	72	64	1	0
28	43	NaN	1	72	64	1	1
28	44	36.58169102	1	72	64	1	0
28	45	NaN	1	72	64	1	1
28	46	NaN	1	72	64	1	1
28	47	37.15864822	1	72	64	1	0
28	48	NaN	1	72	64	1	1
28	49	NaN	1	72	64	1	1
28	50	16.89654757	1	72	64	1	0
29	1	NaN	0	58	36	1	1
29	2	NaN	0	58	36	1	1
29	3	NaN	0	58	36	1	1
29	4	36.68804097	0	58	36	1	0
29	5	NaN	0	58	36	1	1
29	6	37.10130366	0	58	36	1	0
29	7	NaN	0	58	36	1	1
29	8	36.03867297	0	58	36	1	0
29	9	35.06584081	0	58	36	1	0
29	10	35.87004218	0	58	36	1	0
29	11	36.7928135	0	58	36	1	0
29	12	33.5720399	0	58	36	1	0
29	13	NaN	0	58	36	1	1
29	14	NaN	0	58	36	1	1
29	15	34.55998645	0	58	36	1	0
29	16	36.98199174	0	58	36	1	0
29	17	28.44692778	0	58	36	1	0
29	18	NaN	0	58	36	1	1
29	19	NaN	0	58	36	1	1
29	20	32.87420841	0	58	36	1	0
29	21	NaN	0	58	36	1	1
29	22	32.95687688	0	58	36	1	0
29	23	34.26819448	0	58	36	1	0
29	24	NaN	0	58	36	1	1
29	25	33.81378659	0	58	36	1	0
29	26	NaN	0	58	36	1	1
29	27	NaN	0	58	36	1	1
29	28	35.16031869	0	58	36	1	0
29	29	35.99600572	0	58	36	1	0
29	30	NaN	0	58	36	1	1
29	31	36.45655026	0	58	36	1	0
29	32	NaN	0	58	36	1	1
29	33	32.68690611	0	58	36	1	0
29	34	NaN	0	58	36	1	1
29	35	36.04896887	0	58	36	1	0
29	36	NaN	0	58	36	1	1
29	37	NaN	0	58	36	1	1
29	38	NaN	0	58	36	1	1
29	39	NaN	0	58	36	1	1
29	40	NaN	0	58	36	1	1
29	41	NaN	0	58	36	1	1
29	42	NaN	0	58	36	1	1
29	43	NaN	0	58	36	1	1
29	44	36.60962321	0	58	36	1	0
29	45	NaN	0	58	36	1	1
29	46	NaN	0	58	36	1	1
29	47	NaN	0	58	36	1	1
29	48	NaN	0	58	36	1	1
29	49	NaN	0	58	36	1	1
29	50	16.84772584	0	58	36	1	0
30	1	NaN	1	63	80	1	1
30	2	NaN	1	63	80	1	1
30	3	NaN	1	63	80	1	1
30	4	32.36612028	1	63	80	1	0
30	5	34.39383502	1	63	80	1	0
30	6	31.45657701	1	63	80	1	0
30	7	NaN	1	63	80	1	1
30	8	34.01784914	1	63	80	1	0
30	9	32.2535444	1	63	80	1	0
30	10	34.77743447	1	63	80	1	0
30	11	35.89536637	1	63	80	1	0
30	12	31.75551727	1	63	80	1	0
30	13	37.27285309	1	63	80	1	0
30	14	34.89659024	1	63	80	1	0
30	15	31.22490687	1	63	80	1	0
30	16	34.13795851	1	63	80	1	0
30	17	25.86609017	1	63	80	1	0
30	18	37.29895486	1	63	80	1	0
30	19	35.87176522	1	63	80	1	0
30	20	31.23381739	1	63	80	1	0
30	21	35.189247	1	63	80	1	0
30	22	32.13040698	1	63	80	1	0
30	23	31.88332646	1	63	80	1	0
30	24	NaN	1	63	80	1	1
30	25	29.97927016	1	63	80	1	0
30	26	NaN	1	63	80	1	1
30	27	NaN	1	63	80	1	1
30	28	30.88321711	1	63	80	1	0
30	29	36.29494474	1	63	80	1	0
30	30	NaN	1	63	80	1	1
30	31	33.00647002	1	63	80	1	0
30	32	37.09357716	1	63	80	1	0
30	33	30.47993869	1	63	80	1	0
30	34	33.73032725	1	63	80	1	0
30	35	NaN	1	63	80	1	1
30	36	36.98599846	1	63	80	1	0
30	37	NaN	1	63	80	1	1
30	38	37.13593203	1	63	80	1	0
30	39	36.87364393	1	63	80	1	0
30	40	36.62200231	1	63	80	1	0
30	41	36.10055104	1	63	80	1	0
30	42	NaN	1	63	80	1	1
30	43	NaN	1	63	80	1	1
30	44	37.17490339	1	63	80	1	0
30	45	NaN	1	63	80	1	1
30	46	NaN	1	63	80	1	1
30	47	36.42567579	1	63	80	1	0
30	48	NaN	1	63	80	1	1
30	49	NaN	1	63	80	1	1
30	50	17.00369867	1	63	80	1	0
31	1	NaN	1	48	76	1	1
31	2	NaN	1	48	76	1	1
31	3	NaN	1	48	76	1	1
31	4	33.97325211	1	48	76	1	0
31	5	NaN	1	48	76	1	1
31	6	37.19294843	1	48	76	1	0
31	7	NaN	1	48	76	1	1
31	8	35.0205461	1	48	76	1	0
31	9	33.35263305	1	48	76	1	0
31	10	35.51542806	1	48	76	1	0
31	11	33.53194426	1	48	76	1	0
31	12	33.88996254	1	48	76	1	0
31	13	38.26328416	1	48	76	1	0
31	14	NaN	1	48	76	1	1
31	15	32.74581717	1	48	76	1	0
31	16	36.49945742	1	48	76	1	0
31	17	28.1043238	1	48	76	1	0
31	18	NaN	1	48	76	1	1
31	19	NaN	1	48	76	1	1
31	20	31.70418706	1	48	76	1	0
31	21	NaN	1	48	76	1	1
31	22	32.32867437	1	48	76	1	0
31	23	33.50726309	1	48	76	1	0
31	24	NaN	1	48	76	1	1
31	25	32.22488948	1	48	76	1	0
31	26	NaN	1	48	76	1	1
31	27	NaN	1	48	76	1	1
31	28	35.45912811	1	48	76	1	0
31	29	NaN	1	48	76	1	1
31	30	NaN	1	48	76	1	1
31	31	36.75001659	1	48	76	1	0
31	32	NaN	1	48	76	1	1
31	33	31.75271964	1	48	76	1	0
31	34	36.84121626	1	48	76	1	0
31	35	NaN	1	48	76	1	1
31	36	NaN	1	48	76	1	1
31	37	NaN	1	48	76	1	1
31	38	NaN	1	48	76	1	1
31	39	NaN	1	48	76	1	1
31	40	NaN	1	48	76	1	1
31	41	NaN	1	48	76	1	1
31	42	NaN	1	48	76	1	1
31	43	35.93557404	1	48	76	1	0
31	44	NaN	1	48	76	1	1
31	45	NaN	1	48	76	1	1
31	46	NaN	1	48	76	1	1
31	47	36.36020148	1	48	76	1	0
31	48	NaN	1	48	76	1	1
31	49	NaN	1	48	76	1	1
31	50	16.92542355	1	48	76	1	0
32	1	NaN	0	NaN	NaN	1	1
32	2	NaN	0	NaN	NaN	1	1
32	3	35.85392379	0	NaN	NaN	1	0
32	4	32.55509053	0	NaN	NaN	1	0
32	5	34.52648766	0	NaN	NaN	1	0
32	6	33.57844312	0	NaN	NaN	1	0
32	7	NaN	0	NaN	NaN	1	1
32	8	34.56416543	0	NaN	NaN	1	0
32	9	31.99075221	0	NaN	NaN	1	0
32	10	33.3638908	0	NaN	NaN	1	0
32	11	32.50045377	0	NaN	NaN	1	0
32	12	31.2655651	0	NaN	NaN	1	0
32	13	35.98078784	0	NaN	NaN	1	0
32	14	NaN	0	NaN	NaN	1	1
32	15	31.24772037	0	NaN	NaN	1	0
32	16	32.6287523	0	NaN	NaN	1	0
32	17	25.98799167	0	NaN	NaN	1	0
32	18	NaN	0	NaN	NaN	1	1
32	19	35.73197299	0	NaN	NaN	1	0
32	20	30.31226119	0	NaN	NaN	1	0
32	21	36.297585	0	NaN	NaN	1	0
32	22	31.25916302	0	NaN	NaN	1	0
32	23	32.32429845	0	NaN	NaN	1	0
32	24	NaN	0	NaN	NaN	1	1
32	25	30.78022711	0	NaN	NaN	1	0
32	26	37.32537711	0	NaN	NaN	1	0
32	27	34.53536329	0	NaN	NaN	1	0
32	28	32.33332094	0	NaN	NaN	1	0
32	29	NaN	0	NaN	NaN	1	1
32	30	NaN	0	NaN	NaN	1	1
32	31	34.65743553	0	NaN	NaN	1	0
32	32	NaN	0	NaN	NaN	1	1
32	33	29.82600084	0	NaN	NaN	1	0
32	34	35.37344057	0	NaN	NaN	1	0
32	35	34.72557763	0	NaN	NaN	1	0
32	36	NaN	0	NaN	NaN	1	1
32	37	NaN	0	NaN	NaN	1	1
32	38	NaN	0	NaN	NaN	1	1
32	39	36.40774041	0	NaN	NaN	1	0
32	40	37.85732098	0	NaN	NaN	1	0
32	41	NaN	0	NaN	NaN	1	1
32	42	NaN	0	NaN	NaN	1	1
32	43	NaN	0	NaN	NaN	1	1
32	44	37.14514774	0	NaN	NaN	1	0
32	45	NaN	0	NaN	NaN	1	1
32	46	NaN	0	NaN	NaN	1	1
32	47	35.38457655	0	NaN	NaN	1	0
32	48	NaN	0	NaN	NaN	1	1
32	49	35.98781428	0	NaN	NaN	1	0
32	50	16.80492365	0	NaN	NaN	1	0
33	1	NaN	0	59	43	1	1
33	2	NaN	0	59	43	1	1
33	3	NaN	0	59	43	1	1
33	4	33.64188515	0	59	43	1	0
33	5	35.06887671	0	59	43	1	0
33	6	33.96142019	0	59	43	1	0
33	7	NaN	0	59	43	1	1
33	8	36.27026366	0	59	43	1	0
33	9	34.31563318	0	59	43	1	0
33	10	NaN	0	59	43	1	1
33	11	34.83326806	0	59	43	1	0
33	12	31.79978237	0	59	43	1	0
33	13	38.76742959	0	59	43	1	0
33	14	NaN	0	59	43	1	1
33	15	32.95969283	0	59	43	1	0
33	16	34.99718237	0	59	43	1	0
33	17	27.78911996	0	59	43	1	0
33	18	NaN	0	59	43	1	1
33	19	NaN	0	59	43	1	1
33	20	33.09240687	0	59	43	1	0
33	21	NaN	0	59	43	1	1
33	22	31.69963264	0	59	43	1	0
33	23	32.81815085	0	59	43	1	0
33	24	NaN	0	59	43	1	1
33	25	31.27479208	0	59	43	1	0
33	26	NaN	0	59	43	1	1
33	27	NaN	0	59	43	1	1
33	28	34.06410355	0	59	43	1	0
33	29	NaN	0	59	43	1	1
33	30	38.14793153	0	59	43	1	0
33	31	36.47722002	0	59	43	1	0
33	32	NaN	0	59	43	1	1
33	33	31.66707511	0	59	43	1	0
33	34	35.55323306	0	59	43	1	0
33	35	NaN	0	59	43	1	1
33	36	NaN	0	59	43	1	1
33	37	NaN	0	59	43	1	1
33	38	39.48777305	0	59	43	1	0
33	39	NaN	0	59	43	1	1
33	40	NaN	0	59	43	1	1
33	41	NaN	0	59	43	1	1
33	42	37.67181025	0	59	43	1	0
33	43	NaN	0	59	43	1	1
33	44	NaN	0	59	43	1	1
33	45	NaN	0	59	43	1	1
33	46	NaN	0	59	43	1	1
33	47	37.11441259	0	59	43	1	0
33	48	NaN	0	59	43	1	1
33	49	NaN	0	59	43	1	1
33	50	16.93075766	0	59	43	1	0
34	1	NaN	0	NaN	38	1	1
34	2	NaN	0	NaN	38	1	1
34	3	35.46303129	0	NaN	38	1	0
34	4	30.55339705	0	NaN	38	1	0
34	5	35.83264452	0	NaN	38	1	0
34	6	33.24445438	0	NaN	38	1	0
34	7	NaN	0	NaN	38	1	1
34	8	32.90438465	0	NaN	38	1	0
34	9	32.23681336	0	NaN	38	1	0
34	10	32.46293589	0	NaN	38	1	0
34	11	33.7879856	0	NaN	38	1	0
34	12	31.47531431	0	NaN	38	1	0
34	13	36.65598139	0	NaN	38	1	0
34	14	35.35823691	0	NaN	38	1	0
34	15	31.50970762	0	NaN	38	1	0
34	16	32.60184098	0	NaN	38	1	0
34	17	25.66500705	0	NaN	38	1	0
34	18	35.82579913	0	NaN	38	1	0
34	19	36.71030605	0	NaN	38	1	0
34	20	31.67650869	0	NaN	38	1	0
34	21	37.85136276	0	NaN	38	1	0
34	22	32.31216052	0	NaN	38	1	0
34	23	32.15618398	0	NaN	38	1	0
34	24	37.80240285	0	NaN	38	1	0
34	25	30.83836353	0	NaN	38	1	0
34	26	NaN	0	NaN	38	1	1
34	27	36.48320202	0	NaN	38	1	0
34	28	32.54994933	0	NaN	38	1	0
34	29	34.90234432	0	NaN	38	1	0
34	30	NaN	0	NaN	38	1	1
34	31	33.76517652	0	NaN	38	1	0
34	32	36.40887786	0	NaN	38	1	0
34	33	30.1982504	0	NaN	38	1	0
34	34	34.92128841	0	NaN	38	1	0
34	35	NaN	0	NaN	38	1	1
34	36	NaN	0	NaN	38	1	1
34	37	NaN	0	NaN	38	1	1
34	38	NaN	0	NaN	38	1	1
34	39	35.74600821	0	NaN	38	1	0
34	40	37.09449801	0	NaN	38	1	0
34	41	NaN	0	NaN	38	1	1
34	42	39.53053008	0	NaN	38	1	0
34	43	NaN	0	NaN	38	1	1
34	44	36.45204392	0	NaN	38	1	0
34	45	NaN	0	NaN	38	1	1
34	46	NaN	0	NaN	38	1	1
34	47	36.01164443	0	NaN	38	1	0
34	48	38.82670858	0	NaN	38	1	0
34	49	35.90283324	0	NaN	38	1	0
34	50	16.88524845	0	NaN	38	1	0
35	1	NaN	1	59	87	1	1
35	2	37.36647619	1	59	87	1	0
35	3	NaN	1	59	87	1	1
35	4	32.59485249	1	59	87	1	0
35	5	34.95657293	1	59	87	1	0
35	6	32.60349659	1	59	87	1	0
35	7	35.94473835	1	59	87	1	0
35	8	33.59466804	1	59	87	1	0
35	9	31.98661125	1	59	87	1	0
35	10	33.16630452	1	59	87	1	0
35	11	33.57541691	1	59	87	1	0
35	12	31.1572977	1	59	87	1	0
35	13	NaN	1	59	87	1	1
35	14	35.62252798	1	59	87	1	0
35	15	31.07958659	1	59	87	1	0
35	16	32.75729262	1	59	87	1	0
35	17	25.84107817	1	59	87	1	0
35	18	39.50311894	1	59	87	1	0
35	19	37.10243391	1	59	87	1	0
35	20	30.82287703	1	59	87	1	0
35	21	35.82173869	1	59	87	1	0
35	22	30.73798861	1	59	87	1	0
35	23	31.60051673	1	59	87	1	0
35	24	NaN	1	59	87	1	1
35	25	30.97023264	1	59	87	1	0
35	26	NaN	1	59	87	1	1
35	27	NaN	1	59	87	1	1
35	28	31.79814022	1	59	87	1	0
35	29	NaN	1	59	87	1	1
35	30	36.05788555	1	59	87	1	0
35	31	34.40314899	1	59	87	1	0
35	32	35.53977257	1	59	87	1	0
35	33	29.71790118	1	59	87	1	0
35	34	34.13510556	1	59	87	1	0
35	35	NaN	1	59	87	1	1
35	36	NaN	1	59	87	1	1
35	37	NaN	1	59	87	1	1
35	38	38.78567203	1	59	87	1	0
35	39	36.0564187	1	59	87	1	0
35	40	NaN	1	59	87	1	1
35	41	36.40216741	1	59	87	1	0
35	42	NaN	1	59	87	1	1
35	43	36.56477483	1	59	87	1	0
35	44	36.67859416	1	59	87	1	0
35	45	NaN	1	59	87	1	1
35	46	NaN	1	59	87	1	1
35	47	NaN	1	59	87	1	1
35	48	37.6949199	1	59	87	1	0
35	49	35.72195814	1	59	87	1	0
35	50	16.85613334	1	59	87	1	0
36	1	NaN	0	NaN	37	1	1
36	2	NaN	0	NaN	37	1	1
36	3	34.98420006	0	NaN	37	1	0
36	4	32.61762686	0	NaN	37	1	0
36	5	35.74251357	0	NaN	37	1	0
36	6	32.62541743	0	NaN	37	1	0
36	7	NaN	0	NaN	37	1	1
36	8	34.45939297	0	NaN	37	1	0
36	9	32.95287433	0	NaN	37	1	0
36	10	31.88391599	0	NaN	37	1	0
36	11	33.87249805	0	NaN	37	1	0
36	12	30.25447842	0	NaN	37	1	0
36	13	37.66018949	0	NaN	37	1	0
36	14	NaN	0	NaN	37	1	1
36	15	31.65639361	0	NaN	37	1	0
36	16	32.98713309	0	NaN	37	1	0
36	17	25.76829693	0	NaN	37	1	0
36	18	36.1957389	0	NaN	37	1	0
36	19	35.64226652	0	NaN	37	1	0
36	20	30.60854104	0	NaN	37	1	0
36	21	NaN	0	NaN	37	1	1
36	22	30.5719488	0	NaN	37	1	0
36	23	30.75062291	0	NaN	37	1	0
36	24	38.92554098	0	NaN	37	1	0
36	25	29.83176267	0	NaN	37	1	0
36	26	NaN	0	NaN	37	1	1
36	27	NaN	0	NaN	37	1	1
36	28	31.83421338	0	NaN	37	1	0
36	29	35.60267887	0	NaN	37	1	0
36	30	NaN	0	NaN	37	1	1
36	31	35.10880654	0	NaN	37	1	0
36	32	NaN	0	NaN	37	1	1
36	33	29.6376423	0	NaN	37	1	0
36	34	36.38772874	0	NaN	37	1	0
36	35	34.46416844	0	NaN	37	1	0
36	36	NaN	0	NaN	37	1	1
36	37	NaN	0	NaN	37	1	1
36	38	NaN	0	NaN	37	1	1
36	39	35.92020952	0	NaN	37	1	0
36	40	NaN	0	NaN	37	1	1
36	41	36.58488948	0	NaN	37	1	0
36	42	37.83515912	0	NaN	37	1	0
36	43	NaN	0	NaN	37	1	1
36	44	37.10367351	0	NaN	37	1	0
36	45	NaN	0	NaN	37	1	1
36	46	NaN	0	NaN	37	1	1
36	47	35.35171134	0	NaN	37	1	0
36	48	37.53018344	0	NaN	37	1	0
36	49	35.7466432	0	NaN	37	1	0
36	50	16.87790325	0	NaN	37	1	0
37	1	NaN	0	NaN	41	1	1
37	2	NaN	0	NaN	41	1	1
37	3	35.99002262	0	NaN	41	1	0
37	4	32.52505588	0	NaN	41	1	0
37	5	NaN	0	NaN	41	1	1
37	6	33.08085305	0	NaN	41	1	0
37	7	NaN	0	NaN	41	1	1
37	8	33.89102138	0	NaN	41	1	0
37	9	32.6848242	0	NaN	41	1	0
37	10	31.63376169	0	NaN	41	1	0
37	11	34.90689524	0	NaN	41	1	0
37	12	30.9685639	0	NaN	41	1	0
37	13	39.2662534	0	NaN	41	1	0
37	14	34.04362381	0	NaN	41	1	0
37	15	30.96398063	0	NaN	41	1	0
37	16	32.83277416	0	NaN	41	1	0
37	17	25.22499698	0	NaN	41	1	0
37	18	NaN	0	NaN	41	1	1
37	19	36.70532321	0	NaN	41	1	0
37	20	32.19047417	0	NaN	41	1	0
37	21	35.45020717	0	NaN	41	1	0
37	22	31.7358028	0	NaN	41	1	0
37	23	31.80050968	0	NaN	41	1	0
37	24	37.67821715	0	NaN	41	1	0
37	25	30.68875755	0	NaN	41	1	0
37	26	NaN	0	NaN	41	1	1
37	27	NaN	0	NaN	41	1	1
37	28	32.33417265	0	NaN	41	1	0
37	29	NaN	0	NaN	41	1	1
37	30	NaN	0	NaN	41	1	1
37	31	33.56052587	0	NaN	41	1	0
37	32	NaN	0	NaN	41	1	1
37	33	30.79232398	0	NaN	41	1	0
37	34	34.48519954	0	NaN	41	1	0
37	35	NaN	0	NaN	41	1	1
37	36	NaN	0	NaN	41	1	1
37	37	NaN	0	NaN	41	1	1
37	38	NaN	0	NaN	41	1	1
37	39	34.74769354	0	NaN	41	1	0
37	40	NaN	0	NaN	41	1	1
37	41	NaN	0	NaN	41	1	1
37	42	NaN	0	NaN	41	1	1
37	43	NaN	0	NaN	41	1	1
37	44	NaN	0	NaN	41	1	1
37	45	NaN	0	NaN	41	1	1
37	46	NaN	0	NaN	41	1	1
37	47	36.46201372	0	NaN	41	1	0
37	48	NaN	0	NaN	41	1	1
37	49	NaN	0	NaN	41	1	1
37	50	16.87602919	0	NaN	41	1	0
38	1	NaN	1	79	78	1	1
38	2	36.93956717	1	79	78	1	0
38	3	NaN	1	79	78	1	1
38	4	31.88189256	1	79	78	1	0
38	5	34.51428086	1	79	78	1	0
38	6	35.00171724	1	79	78	1	0
38	7	NaN	1	79	78	1	1
38	8	32.17031469	1	79	78	1	0
38	9	32.96922102	1	79	78	1	0
38	10	33.05590029	1	79	78	1	0
38	11	33.34647899	1	79	78	1	0
38	12	33.65756744	1	79	78	1	0
38	13	35.59341111	1	79	78	1	0
38	14	35.62020221	1	79	78	1	0
38	15	31.24114346	1	79	78	1	0
38	16	34.65603165	1	79	78	1	0
38	17	26.11455601	1	79	78	1	0
38	18	35.19217715	1	79	78	1	0
38	19	35.22461299	1	79	78	1	0
38	20	31.08737706	1	79	78	1	0
38	21	36.91491672	1	79	78	1	0
38	22	30.73356234	1	79	78	1	0
38	23	34.01831141	1	79	78	1	0
38	24	37.1107251	1	79	78	1	0
38	25	33.87542979	1	79	78	1	0
38	26	NaN	1	79	78	1	1
38	27	NaN	1	79	78	1	1
38	28	34.01121738	1	79	78	1	0
38	29	NaN	1	79	78	1	1
38	30	38.43188034	1	79	78	1	0
38	31	35.83092353	1	79	78	1	0
38	32	37.89474751	1	79	78	1	0
38	33	30.03855168	1	79	78	1	0
38	34	36.68163466	1	79	78	1	0
38	35	35.17472684	1	79	78	1	0
38	36	NaN	1	79	78	1	1
38	37	NaN	1	79	78	1	1
38	38	NaN	1	79	78	1	1
38	39	38.88521091	1	79	78	1	0
38	40	NaN	1	79	78	1	1
38	41	36.02166215	1	79	78	1	0
38	42	NaN	1	79	78	1	1
38	43	NaN	1	79	78	1	1
38	44	37.21301233	1	79	78	1	0
38	45	NaN	1	79	78	1	1
38	46	NaN	1	79	78	1	1
38	47	34.61527023	1	79	78	1	0
38	48	35.68015673	1	79	78	1	0
38	49	NaN	1	79	78	1	1
38	50	16.9250339	1	79	78	1	0
39	1	NaN	1	66	65	1	1
39	2	37.94276525	1	66	65	1	0
39	3	NaN	1	66	65	1	1
39	4	31.88361053	1	66	65	1	0
39	5	NaN	1	66	65	1	1
39	6	33.27354501	1	66	65	1	0
39	7	NaN	1	66	65	1	1
39	8	33.77644178	1	66	65	1	0
39	9	33.35496184	1	66	65	1	0
39	10	34.9558167	1	66	65	1	0
39	11	34.05781463	1	66	65	1	0
39	12	31.71412617	1	66	65	1	0
39	13	37.12771885	1	66	65	1	0
39	14	34.60779912	1	66	65	1	0
39	15	31.85998579	1	66	65	1	0
39	16	35.5585324	1	66	65	1	0
39	17	26.28367651	1	66	65	1	0
39	18	NaN	1	66	65	1	1
39	19	NaN	1	66	65	1	1
39	20	32.61633599	1	66	65	1	0
39	21	36.14232795	1	66	65	1	0
39	22	31.15569431	1	66	65	1	0
39	23	32.51807741	1	66	65	1	0
39	24	NaN	1	66	65	1	1
39	25	31.50514343	1	66	65	1	0
39	26	NaN	1	66	65	1	1
39	27	NaN	1	66	65	1	1
39	28	32.14007693	1	66	65	1	0
39	29	34.85095593	1	66	65	1	0
39	30	37.03013283	1	66	65	1	0
39	31	34.48225295	1	66	65	1	0
39	32	NaN	1	66	65	1	1
39	33	31.58979145	1	66	65	1	0
39	34	38.1454248	1	66	65	1	0
39	35	NaN	1	66	65	1	1
39	36	NaN	1	66	65	1	1
39	37	NaN	1	66	65	1	1
39	38	NaN	1	66	65	1	1
39	39	NaN	1	66	65	1	1
39	40	NaN	1	66	65	1	1
39	41	NaN	1	66	65	1	1
39	42	35.85346997	1	66	65	1	0
39	43	NaN	1	66	65	1	1
39	44	NaN	1	66	65	1	1
39	45	NaN	1	66	65	1	1
39	46	36.66948879	1	66	65	1	0
39	47	35.56077918	1	66	65	1	0
39	48	NaN	1	66	65	1	1
39	49	NaN	1	66	65	1	1
39	50	16.91550326	1	66	65	1	0
40	1	NaN	0	75	39	1	1
40	2	35.73018282	0	75	39	1	0
40	3	36.02156366	0	75	39	1	0
40	4	31.35352414	0	75	39	1	0
40	5	34.05936863	0	75	39	1	0
40	6	31.0004223	0	75	39	1	0
40	7	NaN	0	75	39	1	1
40	8	32.85320692	0	75	39	1	0
40	9	30.65425334	0	75	39	1	0
40	10	32.82843644	0	75	39	1	0
40	11	32.14781354	0	75	39	1	0
40	12	28.83520707	0	75	39	1	0
40	13	37.49966341	0	75	39	1	0
40	14	33.75930977	0	75	39	1	0
40	15	30.79851856	0	75	39	1	0
40	16	32.83689367	0	75	39	1	0
40	17	24.62720872	0	75	39	1	0
40	18	36.77713185	0	75	39	1	0
40	19	35.76333534	0	75	39	1	0
40	20	29.63741038	0	75	39	1	0
40	21	36.13354295	0	75	39	1	0
40	22	29.59394687	0	75	39	1	0
40	23	29.52820665	0	75	39	1	0
40	24	NaN	0	75	39	1	1
40	25	29.10070379	0	75	39	1	0
40	26	NaN	0	75	39	1	1
40	27	39.00466798	0	75	39	1	0
40	28	30.32330905	0	75	39	1	0
40	29	33.62942594	0	75	39	1	0
40	30	35.31362156	0	75	39	1	0
40	31	33.0477342	0	75	39	1	0
40	32	36.48238206	0	75	39	1	0
40	33	28.65635999	0	75	39	1	0
40	34	33.85351771	0	75	39	1	0
40	35	35.95248689	0	75	39	1	0
40	36	NaN	0	75	39	1	1
40	37	NaN	0	75	39	1	1
40	38	NaN	0	75	39	1	1
40	39	35.30595229	0	75	39	1	0
40	40	NaN	0	75	39	1	1
40	41	36.55793164	0	75	39	1	0
40	42	39.37978074	0	75	39	1	0
40	43	34.93173054	0	75	39	1	0
40	44	37.20655501	0	75	39	1	0
40	45	NaN	0	75	39	1	1
40	46	38.68047493	0	75	39	1	0
40	47	34.4090544	0	75	39	1	0
40	48	NaN	0	75	39	1	1
40	49	33.11263406	0	75	39	1	0
[truncated: 15,801 more rows]
